# Supplementary material for: Polarization Sensitive Photodetectors Based on Two-Dimensional WSe2
Source: Nanomaterials (Basel). 2022 May 29;12(11):1854. doi: 10.3390/nano12111854 (PMC9182037; doi:10.3390/nano12111854)
Supplement: Supplementary file 1 [file nanomaterials-12-01854-s001.zip]

Archive with 1 entries (1 files):
- nanomaterials-1727984-supplementary.pdf
